# Supplementary material for: Demographic Reconstruction of Antarctic Fur Seals Supports the Krill Surplus Hypothesis
Source: Genes (Basel). 2022 Mar 18;13(3):541. doi: 10.3390/genes13030541 (PMC8954904; doi:10.3390/genes13030541)
Supplement: Supplementary file 1 [file genes-13-00541-s001.zip]

Archive with 1 entries (1 files):
- genes-1620491-supplementary.pdf
